# Supplementary material for: Identification of Osteosarcopenia by High-Resolution Peripheral Quantitative Computed Tomography
Source: J Pers Med. 2024 Sep 2;14(9):935. doi: 10.3390/jpm14090935 (PMC11433288; doi:10.3390/jpm14090935)
Supplement: Supplementary file 1 [file jpm-14-00935-s001.zip]

Archive with 1 entries (1 files):
- jpm-3139526-supplementary.pdf
